# Supplementary material for: Beneficial mutation-selection dynamics in finite asexual populations: a free boundary approach
Source: Sci Rep. 2017 Dec 19;7:17838. doi: 10.1038/s41598-017-17212-5 (PMC5736637; doi:10.1038/s41598-017-17212-5)
Supplement: Supplementary file 4 — Supplementary File S3 [file 41598_2017_17212_MOESM4_ESM.txt]

function compute_traj


% This program solves the system (4)-(5) in Garnier, Martin, Roques
% To launch the program, simply enter comput_traj in Matlab command window
% Outputs: dynamics of the mean fitness and variance in fitness

close all

% Parameters
U=0.005; % mutation rate
N=1e4; % population size
lambda=0.008; % mean effect of beneficial mutations
D=lambda^2*U/2; % diffusion coefficient
T=1e3; % final time

% constants
z0=2.338107410; % airy(-z0)=0
dAi=0.7012108227; % Ai'(-z0)

% computation of the parameter mu

beta=lambda^2*N*dAi/2/D^(2/3);
lbeta=log(beta);
delta=4*sqrt(z0^3+9*lbeta^2);
gamma=12*lbeta+delta;
alpha=1/2*(gamma)^(1/3);
mu=lambda^2*N*alpha/D^(1/3);

% computation of the trajectories. Outputs: tps=timescale, MP=mean fitness,
% VP= variance in fitness
[tps,MP,VP]=disper1D_FBP(T,D,mu);

% plots of the trajectories

figure(1) % mean fitness
plot(tps,MP,'r')
set(gca,'FontSize',16,'FontName','Times New Roman')
xlabel('t','FontName','Times New Roman','FontAngle','italic','FontSize',16)
ylabel('m_t','FontName','Times New Roman','FontAngle','italic','FontSize',16)


figure(2) % variance in fitness
plot(tps,VP,'k')
set(gca,'FontSize',16,'FontName','Times New Roman')
xlabel('t','FontName','Times New Roman','FontAngle','italic','FontSize',16)
ylabel('V_t','FontName','Times New Roman','FontAngle','italic','FontSize',16)


% finite difference code

function [tps,MP,VP]=disper1D_FBP(T,D,mu)


% time and space steps
dx=0.01;
dt=0.1;
xmin=-0.2;
x0=10*dx; % initial position of the interface
x=xmin:dx:x0; xt=x(end); % initial range

% initial distribution (Dirac at 0)
p=(x==0); p=p/sum(p)/dx;

% main loop
for i=1:T/dt;
    tps(i)=i*dt;
    px=-p(end)/dx; %p_x(t,s(t))
    px0=p(1)/dx;   %p_x(t,xmin)
    v=-mu*D*px;    %s'(t)
    xt=xt+max(v,0)*dt; % the interface moves to the right with speed v
    Nxp=length(x); x=xmin:dx:xt; Nx=length(x); p=[p zeros(1,Nx-Nxp)]; % range is extended to the right 

    % dispersal step: implicit scheme
    A=diag(ones(1,Nx-1),-1)-2*diag(ones(1,Nx),0)+diag(ones(1,Nx-1),1); % matrice diffusion avec Dirichlet
    B=diag(ones(1,Nx),0)-D*dt/dx^2*A; % matice a inverser en implicite
    p=B\(p');p=p';
    
    % selection step
    p=p+dt*p.*(x-sum(x.*p)*dx)-dt*D*px*p+dt*D*px0*p; % last term arises because of finite range
    
    % moments
    MP(i)=sum(x.*p)*dx; % mean fitness
    VP(i)=sum(x.^2.*p)*dx-MP(i)^2; % variance    
end
